# Supplementary material for: Isolation of Novel Mycobacterium Species from Skin Infection in an Immunocompromised Person
Source: Emerg Infect Dis. 2021 Nov;27(11):2944–7. doi: 10.3201/eid2711.210426 (PMC8544998; doi:10.3201/eid2711.210426)
Supplement: Appendix — Additional information about infection from a novel species of Mycobacteria gordonae complex. [file 21-0426-Techapp-s1.xlsx]

## Sheet: Appendix Table
Article DOI: https://doi.org/10.3201/eid2711.210426
Isolation of Novel Mycobacterium Species from Skin Infection in an Immunocompromised Person*
	X7091	M. vicinigordonae 24T	M. gordonae CTRI 14-8773	M. gordonae 1245752.6	M. gordonae HMC M15	M. gordonae DSM 44160	M. gordonae 1245695.6	M. gordonae 1275229.4	M. paragordonae IBE200	M. paragordonae 10AIII	M. paragordonae 29AIII	M. paragordonae 35AIII	M. paragordonae 49061
X7091	100	80.4	86.7	87.7	87.8	87.8	86.5	86.6	86.2	86.3	86.4	86.4	86.3	ANI†
M. vicinigordonae 24T	22.7	100	80.8	80.5	80.6	80.6	81.1	81.2	81.1	80.9	81.1	81	81.1
M. gordonae CTRI 14-8773	31.9	22.9	100	87.1	87.2	87.2	89.5	89.5	89.8	89.4	89.4	89.7	89.2
M. gordonae 1245752.6	34.6	22.9	33.5	100	99.1	99.1	86.8	86.8	86.8	86.8	86.8	87	86.7
M. gordonae HMC M15	34.8	23	33.5	93	100	99.9	86.8	86.8	86.8	86.9	86.8	87.1	86.7
M. gordonae DSM 44160	34.5	22.8	33.5	93.1	99.3	100	86.9	86.9	86.9	86.9	86.9	87.2	86.7
M. gordonae 1245695.6	31.6	22.9	37.4	31.9	32	31.9	100	98.3	97.8	97.9	98.3	98	97.9
M. gordonae 1275229.4	31.6	22.9	37.5	31.9	32.1	31.9	84.3	100	98.6	98.1	98.3	98.1	98.1
M. paragordonae IBE200	31.1	22.8	38.3	31.9	31.9	31.8	80.4	87.8	100	98	98.2	98	97.8
M. paragordonae 10AIII	31.1	22.8	37.5	32.2	32.3	32.2	83.4	84.2	82.8	100	98.2	98.5	98
M. paragordonae 29AIII	31.3	22.8	37.1	31.7	31.9	31.8	84.5	84.8	83.4	99.9	100	98.5	98.2
M. paragordonae 35AIII	31.2	22.7	38.1	32.3	32.5	32.4	82.5	82.9	81.5	86.5	86.8	100	98.1
M. paragordonae 49061	31.2	22.8	36.8	31.7	31.9	31.7	81.9	83.1	81.5	82.3	83.4	83	100
	isDDH‡
	*ANI, average nucleotide identity; isDDH, in silico DNA–DNA hybridization
	†Darker shade of blue indicates ANI values >95%, the cutoff for species delineation, suggesting a high probability species are the same.
	‡Darker shade of pink indicates DDH values >70%, the cutoff for species delineation, suggesting a high probability species are the same.
